# Supplementary material for: Maternal LPS Exposure Enhances the 5-HT Level in the Prefrontal Cortex of Autism-like Young Offspring
Source: Brain Sci. 2023 Jun 15;13(6):958. doi: 10.3390/brainsci13060958 (PMC10295954; doi:10.3390/brainsci13060958)
Supplement: Supplementary file 1 [file brainsci-13-00958-s001.zip]

Archive with 1 entries (1 files):
- brainsci-2390260-supplementary.pdf
